# Supplementary material for: Aluminum Supplementation Mediates the Changes in Tea Plant Growth and Metabolism in Response to Calcium Stress
Source: Int J Mol Sci. 2023 Dec 30;25(1):530. doi: 10.3390/ijms25010530 (PMC10778998; doi:10.3390/ijms25010530)
Supplement: Supplementary file 1 [file ijms-25-00530-s001.zip]

Archive with 1 entries (1 files):
- ijms-2763677-supplementary.pdf
